# Supplementary material for: Genetic Associations of Novel Behaviour Traits Derived from Social Network Analysis with Growth, Feed Efficiency, and Carcass Characteristics in Pigs
Source: Genes (Basel). 2022 Sep 8;13(9):1616. doi: 10.3390/genes13091616 (PMC9498370; doi:10.3390/genes13091616)
Supplement: Supplementary file 1 [file genes-13-01616-s001.zip]

Archive with 1 entries (1 files):
- genes-1887073-supplementary.pdf
